# Supplementary material for: A fast, scalable and versatile tool for analysis of single-cell omics data
Source: Nat Methods. 2024 Jan 8;21(2):217–27. doi: 10.1038/s41592-023-02139-9 (PMC10864184; doi:10.1038/s41592-023-02139-9)
Supplement: Supplementary file 4 — Benchmarking batch correction methods on scRNA-seq datasets. [file 41592_2023_2139_MOESM4_ESM.xlsx]

## Sheet: Supplementary Table 1
Supplementary Table 1. Benchmarking batch correction methods on scRNA-seq datasets.
dataset	algorithm	NMI	ARI	Cell_type_ASW	Batch_ASW	isolated_label_silhouette	Graph_conn	kBET	iLISI	cLISI
pancreas	SnapATAC2/scanorama	0.741608	0.574647	0.594542	0.840688	0.832895	0.747258	0.227356	0.0534724	1
pancreas	SnapATAC2/mnc	0.920988	0.952852	0.66256	0.8713	0.809737	0.988308	0.311021	0.167273	1
pancreas	SnapATAC2/harmony	0.920173	0.94825	0.67242	0.860553	0.803584	0.98624	0.490569	0.280757	1
pancreas	seuratrpca	0.908936	0.943993	0.636183	0.856424	0.697227	0.966497	0.449968	0.408899	1
pancreas	scvi	0.915706	0.948801	0.592668	0.854811	0.759458	0.990128	0.43353	0.291768	0.999642
pancreas	scanorama	0.924016	0.955807	0.595287	0.92375	0.579817	0.982615	0.30363	0.135513	1
pancreas	harmony	0.8929	0.924418	0.639227	0.876873	0.626803	0.985551	0.574041	0.340249	1
pancreas	fastmnn	0.920695	0.950842	0.620254	0.89152	0.618513	0.969333	0.424134	0.232667	1
pancreas	combat	0.899701	0.940426	0.584013	0.886947	0.687129	0.977933	0.204323	0.0917358	0.99972
pancreas	bbknn	0.89002	0.941687				0.976203	0.399056	0.373703	0.930928
lung_atlas	SnapATAC2/scanorama	0.740869	0.551662	0.604222	0.849163	0.701861	0.985392	0.277826	0.067636	0.999457
lung_atlas	SnapATAC2/mnc	0.729858	0.548862	0.598582	0.849396	0.687745	0.983337	0.278747	0.0913117	0.998041
lung_atlas	SnapATAC2/harmony	0.725095	0.567141	0.569952	0.84286	0.643933	0.978105	0.381545	0.14487	0.993047
lung_atlas	seuratrpca	0.707168	0.528977	0.561574	0.825773	0.661088	0.916088	0.358902	0.209018	0.981575
lung_atlas	scvi	0.754341	0.604216	0.54262	0.898806	0.641264	0.973294	0.39376	0.170024	0.986177
lung_atlas	scanorama	0.730369	0.485013	0.554702	0.933012	0.635289	0.88257	0.283571	0.0752075	0.997838
lung_atlas	harmony	0.659731	0.513317	0.554764	0.874548	0.615181	0.910138	0.458865	0.180111	0.984597
lung_atlas	fastmnn	0.74181	0.631945	0.590349	0.877615	0.566374	0.969321	0.373582	0.126303	0.995543
lung_atlas	combat	0.706343	0.473235	0.562135	0.900561	0.651696	0.95195	0.254747	0.0586886	0.996199
lung_atlas	bbknn	0.702534	0.527749				0.984601	0.236995	0.315342	0.796011
immune_human	SnapATAC2/scanorama	0.721521	0.605118	0.620479	0.814503	0.667758	0.899281	0.161736	0.100616	0.999466
immune_human	SnapATAC2/mnc	0.780979	0.640267	0.6261	0.851029	0.654799	0.967239	0.187289	0.172467	0.9986
immune_human	SnapATAC2/harmony	0.813839	0.821278	0.619236	0.856881	0.610501	0.951762	0.168074	0.179034	0.998527
immune_human	seuratrpca	0.771772	0.629969	0.562765	0.833075	0.482908	0.954223	0.232947	0.338395	0.995267
immune_human	scvi	0.810319	0.827209	0.563316	0.877519	0.630146	0.984861	0.215951	0.262452	0.995121
immune_human	scanorama	0.812675	0.769695	0.578052	0.891298	0.6133	0.913567	0.193694	0.154228	0.996879
immune_human	harmony	0.755262	0.682144	0.54934	0.847779	0.610836	0.966956	0.20436	0.322247	0.995831
immune_human	fastmnn	0.793596	0.631089	0.596481	0.889584	0.617281	0.954276	0.343141	0.236098	0.994716
immune_human	combat	0.723748	0.590925	0.565411	0.860418	0.589752	0.956025	0.0415239	0.102218	0.99739
immune_human	bbknn	0.754356	0.72687				0.991491	0.295501	0.474826	0.922927
immune_human_mouse	SnapATAC2/scanorama	0.625017	0.377209	0.507317	0.851163	0.643098	0.815286	0.0205676	0.0438813	0.994497
immune_human_mouse	SnapATAC2/mnc	0.670094	0.467487	0.52883	0.875554	0.520657	0.938931	0.0476134	0.0613677	0.990796
immune_human_mouse	SnapATAC2/harmony	0.636704	0.446159	0.523139	0.860225	0.432468	0.924658	0.0191658	0.044574	0.993116
immune_human_mouse	seuratrpca	0.569177	0.326922	0.481049	0.857893	0.605146	0.906414	0.0981618	0.12486	0.973749
immune_human_mouse	scvi	0.67301	0.445908	0.508471	0.911837	0.622067	0.968641	0.101161	0.0732978	0.988501
immune_human_mouse	scanorama	0.677317	0.544477	0.49871	0.926061	0.60191	0.819251	0.0577854	0.0578008	0.99215
immune_human_mouse	harmony	0.591507	0.319735	0.379892	0.873309	0.654079	0.883945	0.0323674	0.0574108	0.985862
immune_human_mouse	fastmnn	0.656119	0.557505	0.521355	0.903517	0.501043	0.90641	0.101876	0.0641381	0.987647
immune_human_mouse	combat	0.61239	0.370118	0.47951	0.925795	0.591618	0.935485	0.0267591	0.0563715	0.986563
immune_human_mouse	bbknn	0.600991	0.47116				0.959842	0.140302	0.222509	0.833402

## Sheet: Supplementary Table 2
Supplementary Table 2. Benchmarking batch correction methods on scATAC-seq datasets.
dataset	algorithm	ARI	AMI	Cell_type_ASW	cLISI	isolated_label_silhouette	kBET	iLISI	Graph_conn	Batch_ASW
GSE194122	ArchR (log(TF-IDF))/harmony	0.386161	0.602305	0.519234	0.994638	0.474383	0.00199281	0.0632787	0.955867	0.856285
GSE194122	ArchR (log(TF-IDF))/mnc	0.249577	0.500198	0.455604	0.976563	0.528641	0.0157259	0.206469	0.927753	0.802143
GSE194122	ArchR (log(TF-IDF))/scanorama	0.357209	0.570573	0.422138	0.987813	0.530667	0.0180508	0.208165	0.751972	0.878932
GSE194122	PeakVI	0.526046	0.715796	0.613294	0.995235	0.514419	0.00853442	0.200781	0.956217	0.842851
GSE194122	Signac (log(TF-IDF))/harmony	0.300258	0.558332	0.483635	0.977749	0.48158	0.082095	0.294222	0.921317	0.860296
GSE194122	Signac (log(TF-IDF))/mnc	0.266544	0.53119	0.456249	0.969729	0.514294	0.0269029	0.245697	0.885175	0.802343
GSE194122	Signac (log(TF-IDF))/scanorama	0.384256	0.60809	0.475778	0.982803	0.489522	0.00590622	0.219137	0.903323	0.858241
GSE194122	SnapATAC/harmony	0.299766	0.562229	0.470061	0.975047	0.502306	0.0551199	0.284557	0.890548	0.863531
GSE194122	SnapATAC/mnc	0.35192	0.606214	0.485043	0.982396	0.502146	0.0194227	0.226931	0.918042	0.855491
GSE194122	SnapATAC/scanorama	0.38287	0.610673	0.486538	0.98254	0.526847	0.00592066	0.208033	0.921605	0.847668
GSE194122	SnapATAC2/harmony	0.537549	0.709317	0.582848	0.995806	0.504264	0.00310474	0.118476	0.951267	0.848114
GSE194122	SnapATAC2/mnc	0.528132	0.715221	0.589433	0.995926	0.502478	0.00437551	0.175486	0.960505	0.853308
GSE194122	SnapATAC2/scanorama	0.494192	0.699175	0.574829	0.996404	0.511776	0.00173288	0.148605	0.964714	0.855794
GSE194122	cisTopic/harmony	0.500476	0.702681	0.57791	0.990836	0.509728	0.0436829	0.259292	0.937672	0.835111
GSE194122	cisTopic/mnc	0.423325	0.663226	0.537687	0.984317	0.506445	0.0587879	0.273265	0.899727	0.832014
GSE194122	cisTopic/scanorama	0.488623	0.713732	0.591516	0.993116	0.502176	0.00667158	0.192165	0.955786	0.828045
GSE194122	epiScanpy (PCA)/harmony	0.387067	0.567726	0.490859	0.978796	0.51697	0.101619	0.305035	0.93085	0.852044
GSE194122	epiScanpy (PCA)/mnc	0.241973	0.464457	0.469113	0.963378	0.529308	0.0655605	0.288418	0.905775	0.811843
GSE194122	epiScanpy (PCA)/scanorama	0.264645	0.483251	0.46964	0.963497	0.545931	0.048766	0.281278	0.665135	0.840423
GSE194122	scBasset	0.4667	0.669148	0.521761	0.993949	0.532539	0.000274372	0.0136583	0.892866	0.757873
Zemke_2023_human	ArchR (log(TF-IDF))/harmony	0.455729	0.663459	0.597153	0.999156	0.473773	0.000952683	0.0460562	0.891389	0.871014
Zemke_2023_human	ArchR (log(TF-IDF))/mnc	0.315952	0.563774	0.529352	0.997411	0.493269	0.000903828	0.137487	0.902706	0.858328
Zemke_2023_human	ArchR (log(TF-IDF))/scanorama	0.43364	0.653941	0.532478	0.998441	0.507111	0.00195422	0.170762	0.831587	0.885927
Zemke_2023_human	PeakVI	0.481843	0.749143	0.729413	0.999626	0.481253	0.000830544	0.12313	0.939925	0.851429
Zemke_2023_human	Signac (log(TF-IDF))/harmony	0.308824	0.59576	0.569781	0.996578	0.451014	0.00405501	0.19558	0.845217	0.866611
Zemke_2023_human	Signac (log(TF-IDF))/mnc	0.300381	0.549344	0.544831	0.995101	0.475978	0.00188094	0.140978	0.828543	0.824713
Zemke_2023_human	Signac (log(TF-IDF))/scanorama	0.319586	0.607561	0.593477	0.996912	0.475815	0.00173437	0.185031	0.829696	0.870501
Zemke_2023_human	SnapATAC/harmony	0.283911	0.581906	0.580371	0.997403	0.459762	0.00122139	0.176702	0.876755	0.853699
Zemke_2023_human	SnapATAC/mnc	0.296482	0.610206	0.605795	0.997979	0.467602	0.00161223	0.132206	0.88189	0.858159
Zemke_2023_human	SnapATAC/scanorama	0.318401	0.614093	0.604103	0.997875	0.467628	0.00146567	0.132034	0.885705	0.857217
Zemke_2023_human	SnapATAC2/harmony	0.453546	0.675313	0.648278	0.999415	0.466377	0.000586267	0.0628572	0.917309	0.827768
Zemke_2023_human	SnapATAC2/mnc	0.453047	0.728635	0.714989	0.999554	0.492508	0.00127024	0.103876	0.927983	0.841462
Zemke_2023_human	SnapATAC2/scanorama	0.449794	0.728619	0.672515	0.999558	0.472201	0.000512983	0.0932275	0.929517	0.839161
Zemke_2023_human	cisTopic/harmony	0.424141	0.707109	0.677192	0.999113	0.460765	0.000806117	0.189674	0.899673	0.857107
Zemke_2023_human	cisTopic/mnc	0.382731	0.658904	0.652474	0.997668	0.456884	0.000977111	0.181337	0.883481	0.834938
Zemke_2023_human	cisTopic/scanorama	0.384327	0.698126	0.644513	0.999416	0.44556	0.00100154	0.115036	0.912498	0.832721
Zemke_2023_human	epiScanpy (PCA)/harmony	0.257418	0.505558	0.535189	0.99183	0.468303	0.00298019	0.212457	0.814907	0.874063
Zemke_2023_human	epiScanpy (PCA)/mnc	0.235909	0.470663	0.527617	0.988609	0.471035	0.00249163	0.203379	0.788044	0.875698
Zemke_2023_human	epiScanpy (PCA)/scanorama	0.302067	0.475884	0.505522	0.987571	0.491366	0.0035176	0.20083	0.440616	0.89726
Zemke_2023_human	scBasset	0.319238	0.53649	0.517042	0.997563	0.496774	0	1.98682e-08	0.642614	0.690169

## Sheet: Supplementary Table 3
Supplementary Table 3. Comparing the cell embeddings generated by the Nystrom method with those produced using the subsampled LSI method.
Dataset	Fraction	Algorithm	ARI
10x_PBMC10k	0.01	ArchR (log(TF-IDF))	0.383767
10x_PBMC10k	0.01	SnapATAC2	0.300102
10x_PBMC10k	0.05	ArchR (log(TF-IDF))	0.502252
10x_PBMC10k	0.05	SnapATAC2	0.499218
10x_PBMC10k	0.1	ArchR (log(TF-IDF))	0.533497
10x_PBMC10k	0.1	SnapATAC2	0.648675
10x_PBMC10k	0.2	ArchR (log(TF-IDF))	0.668147
10x_PBMC10k	0.2	SnapATAC2	0.721513
10x_PBMC10k	0.3	ArchR (log(TF-IDF))	0.63601
10x_PBMC10k	0.3	SnapATAC2	0.793007
10x_PBMC10k	0.4	ArchR (log(TF-IDF))	0.668737
10x_PBMC10k	0.4	SnapATAC2	0.776021
10x_PBMC10k	0.5	ArchR (log(TF-IDF))	0.731627
10x_PBMC10k	0.5	SnapATAC2	0.762735
10x_PBMC10k	0.6	ArchR (log(TF-IDF))	0.758341
10x_PBMC10k	0.6	SnapATAC2	0.787401
BoneMarrow_Chen_2019	0.01	ArchR (log(TF-IDF))	0.345182
BoneMarrow_Chen_2019	0.01	SnapATAC2	0.491653
BoneMarrow_Chen_2019	0.05	ArchR (log(TF-IDF))	0.346292
BoneMarrow_Chen_2019	0.05	SnapATAC2	0.474675
BoneMarrow_Chen_2019	0.1	ArchR (log(TF-IDF))	0.352019
BoneMarrow_Chen_2019	0.1	SnapATAC2	0.497053
BoneMarrow_Chen_2019	0.2	ArchR (log(TF-IDF))	0.343818
BoneMarrow_Chen_2019	0.2	SnapATAC2	0.655724
BoneMarrow_Chen_2019	0.3	ArchR (log(TF-IDF))	0.33323
BoneMarrow_Chen_2019	0.3	SnapATAC2	0.658805
BoneMarrow_Chen_2019	0.4	ArchR (log(TF-IDF))	0.302563
BoneMarrow_Chen_2019	0.4	SnapATAC2	0.6679
BoneMarrow_Chen_2019	0.5	ArchR (log(TF-IDF))	0.332746
BoneMarrow_Chen_2019	0.5	SnapATAC2	0.668554
BoneMarrow_Chen_2019	0.6	ArchR (log(TF-IDF))	0.335891
BoneMarrow_Chen_2019	0.6	SnapATAC2	0.804762
Chen_NBT_2019	0.01	ArchR (log(TF-IDF))	0.132173
Chen_NBT_2019	0.01	SnapATAC2	0.0572551
Chen_NBT_2019	0.05	ArchR (log(TF-IDF))	0.185713
Chen_NBT_2019	0.05	SnapATAC2	0.287812
Chen_NBT_2019	0.1	ArchR (log(TF-IDF))	0.240149
Chen_NBT_2019	0.1	SnapATAC2	0.401624
Chen_NBT_2019	0.2	ArchR (log(TF-IDF))	0.374896
Chen_NBT_2019	0.2	SnapATAC2	0.411779
Chen_NBT_2019	0.3	ArchR (log(TF-IDF))	0.466873
Chen_NBT_2019	0.3	SnapATAC2	0.477654
Chen_NBT_2019	0.4	ArchR (log(TF-IDF))	0.511154
Chen_NBT_2019	0.4	SnapATAC2	0.562918
Chen_NBT_2019	0.5	ArchR (log(TF-IDF))	0.491796
Chen_NBT_2019	0.5	SnapATAC2	0.596805
Chen_NBT_2019	0.6	ArchR (log(TF-IDF))	0.572172
Chen_NBT_2019	0.6	SnapATAC2	0.583204
GSE194122	0.01	ArchR (log(TF-IDF))	0.480145
GSE194122	0.01	SnapATAC2	0.352444
GSE194122	0.05	ArchR (log(TF-IDF))	0.486241
GSE194122	0.05	SnapATAC2	0.577707
GSE194122	0.1	ArchR (log(TF-IDF))	0.55146
GSE194122	0.1	SnapATAC2	0.640403
GSE194122	0.2	ArchR (log(TF-IDF))	0.608226
GSE194122	0.2	SnapATAC2	0.750628
GSE194122	0.3	ArchR (log(TF-IDF))	0.66691
GSE194122	0.3	SnapATAC2	0.77909
GSE194122	0.4	ArchR (log(TF-IDF))	0.679255
GSE194122	0.4	SnapATAC2	0.773872
GSE194122	0.5	ArchR (log(TF-IDF))	0.666645
GSE194122	0.5	SnapATAC2	0.831513
GSE194122	0.6	ArchR (log(TF-IDF))	0.650318
GSE194122	0.6	SnapATAC2	0.792956
Ma_Cell_2020	0.01	ArchR (log(TF-IDF))	0.18621
Ma_Cell_2020	0.01	SnapATAC2	0.509077
Ma_Cell_2020	0.05	ArchR (log(TF-IDF))	0.314836
Ma_Cell_2020	0.05	SnapATAC2	0.70854
Ma_Cell_2020	0.1	ArchR (log(TF-IDF))	0.426003
Ma_Cell_2020	0.1	SnapATAC2	0.768342
Ma_Cell_2020	0.2	ArchR (log(TF-IDF))	0.470671
Ma_Cell_2020	0.2	SnapATAC2	0.769053
Ma_Cell_2020	0.3	ArchR (log(TF-IDF))	0.535432
Ma_Cell_2020	0.3	SnapATAC2	0.802587
Ma_Cell_2020	0.4	ArchR (log(TF-IDF))	0.520465
Ma_Cell_2020	0.4	SnapATAC2	0.850936
Ma_Cell_2020	0.5	ArchR (log(TF-IDF))	0.527852
Ma_Cell_2020	0.5	SnapATAC2	0.827408
Ma_Cell_2020	0.6	ArchR (log(TF-IDF))	0.600854
Ma_Cell_2020	0.6	SnapATAC2	0.861484
Trevino_Cell_2021	0.01	ArchR (log(TF-IDF))	0.382859
Trevino_Cell_2021	0.01	SnapATAC2	0.468008
Trevino_Cell_2021	0.05	ArchR (log(TF-IDF))	0.406038
Trevino_Cell_2021	0.05	SnapATAC2	0.806681
Trevino_Cell_2021	0.1	ArchR (log(TF-IDF))	0.527774
Trevino_Cell_2021	0.1	SnapATAC2	0.816195
Trevino_Cell_2021	0.2	ArchR (log(TF-IDF))	0.589961
Trevino_Cell_2021	0.2	SnapATAC2	0.708658
Trevino_Cell_2021	0.3	ArchR (log(TF-IDF))	0.562966
Trevino_Cell_2021	0.3	SnapATAC2	0.772792
Trevino_Cell_2021	0.4	ArchR (log(TF-IDF))	0.636449
Trevino_Cell_2021	0.4	SnapATAC2	0.77127
Trevino_Cell_2021	0.5	ArchR (log(TF-IDF))	0.722161
Trevino_Cell_2021	0.5	SnapATAC2	0.867014
Trevino_Cell_2021	0.6	ArchR (log(TF-IDF))	0.691948
Trevino_Cell_2021	0.6	SnapATAC2	0.777388
Yao_Nature_2021	0.01	ArchR (log(TF-IDF))	0.508834
Yao_Nature_2021	0.01	SnapATAC2	0.694648
Yao_Nature_2021	0.05	ArchR (log(TF-IDF))	0.636872
Yao_Nature_2021	0.05	SnapATAC2	0.775296
Yao_Nature_2021	0.1	ArchR (log(TF-IDF))	0.63969
Yao_Nature_2021	0.1	SnapATAC2	0.910998
Yao_Nature_2021	0.2	ArchR (log(TF-IDF))	0.789313
Yao_Nature_2021	0.2	SnapATAC2	0.913462
Yao_Nature_2021	0.3	ArchR (log(TF-IDF))	0.836553
Yao_Nature_2021	0.3	SnapATAC2	0.919588
Yao_Nature_2021	0.4	ArchR (log(TF-IDF))	0.691049
Yao_Nature_2021	0.4	SnapATAC2	0.957044
Yao_Nature_2021	0.5	ArchR (log(TF-IDF))	0.714224
Yao_Nature_2021	0.5	SnapATAC2	0.965156
Yao_Nature_2021	0.6	ArchR (log(TF-IDF))	0.762144
Yao_Nature_2021	0.6	SnapATAC2	0.925146
Zemke_2023_human	0.01	ArchR (log(TF-IDF))	0.375475
Zemke_2023_human	0.01	SnapATAC2	0.379542
Zemke_2023_human	0.05	ArchR (log(TF-IDF))	0.417138
Zemke_2023_human	0.05	SnapATAC2	0.596549
Zemke_2023_human	0.1	ArchR (log(TF-IDF))	0.576452
Zemke_2023_human	0.1	SnapATAC2	0.721926
Zemke_2023_human	0.2	ArchR (log(TF-IDF))	0.534421
Zemke_2023_human	0.2	SnapATAC2	0.725839
Zemke_2023_human	0.3	ArchR (log(TF-IDF))	0.576016
Zemke_2023_human	0.3	SnapATAC2	0.679864
Zemke_2023_human	0.4	ArchR (log(TF-IDF))	0.64677
Zemke_2023_human	0.4	SnapATAC2	0.684515
Zemke_2023_human	0.5	ArchR (log(TF-IDF))	0.644285
Zemke_2023_human	0.5	SnapATAC2	0.695193
Zemke_2023_human	0.6	ArchR (log(TF-IDF))	0.675857
Zemke_2023_human	0.6	SnapATAC2	0.763554
Zemke_2023_mouse	0.01	ArchR (log(TF-IDF))	0.689109
Zemke_2023_mouse	0.01	SnapATAC2	0.708344
Zemke_2023_mouse	0.05	ArchR (log(TF-IDF))	0.632569
Zemke_2023_mouse	0.05	SnapATAC2	0.773746
Zemke_2023_mouse	0.1	ArchR (log(TF-IDF))	0.719199
Zemke_2023_mouse	0.1	SnapATAC2	0.805168
Zemke_2023_mouse	0.2	ArchR (log(TF-IDF))	0.735636
Zemke_2023_mouse	0.2	SnapATAC2	0.799184
Zemke_2023_mouse	0.3	ArchR (log(TF-IDF))	0.680211
Zemke_2023_mouse	0.3	SnapATAC2	0.738978
Zemke_2023_mouse	0.4	ArchR (log(TF-IDF))	0.853891
Zemke_2023_mouse	0.4	SnapATAC2	0.829167
Zemke_2023_mouse	0.5	ArchR (log(TF-IDF))	0.800321
Zemke_2023_mouse	0.5	SnapATAC2	0.821436
Zemke_2023_mouse	0.6	ArchR (log(TF-IDF))	0.740066
Zemke_2023_mouse	0.6	SnapATAC2	0.775542
