# Supplementary material for: A fast, scalable and versatile tool for analysis of single-cell omics data
Source: Nat Methods. 2024 Jan 8;21(2):217–27. doi: 10.1038/s41592-023-02139-9 (PMC10864184; doi:10.1038/s41592-023-02139-9)
Supplement: Supplementary file 5 — Statistical source data for Fig. 1c,d. [file 41592_2023_2139_MOESM5_ESM.xlsx]

## Sheet: benchmark
Algorithm	Number of cells	Run time (min)	Memory (GB)
ArchR (LSI)	5000	1.11667	4
ArchR (LSI)	10000	1.63333	6.6
ArchR (LSI)	20000	2.98333	6.2
ArchR (LSI)	30000	3.98333	8.7
ArchR (LSI)	40000	6.03333	11.7
ArchR (LSI)	80000	6.18333	24.6
ArchR (LSI)	160000	11.4833	47.9
ArchR (LSI)	200000	13.3167	59.2
Signac (LSI)	5000	1.03333	6.6
Signac (LSI)	10000	1.31667	7.7
Signac (LSI)	20000	1.81667	9.7
Signac (LSI)	30000	2.31667	11.1
Signac (LSI)	40000	2.91667	12.8
Signac (LSI)	80000	4.76667	24.8
Signac (LSI)	160000	10.4	48.1
Signac (LSI)	200000	13.2167	59.4
SnapATAC	5000	0.53	2.9
SnapATAC	10000	1.43333	8.4
SnapATAC	20000	4.68333	29.1
SnapATAC	30000	9.53333	70.2
SnapATAC	40000	16.6167	123.4
SnapATAC2	5000	0.865	1.6
SnapATAC2	10000	1.41667	2.1
SnapATAC2	20000	1.91667	3.1
SnapATAC2	30000	3.16667	4
SnapATAC2	40000	4.63333	5
SnapATAC2	80000	6.13333	9.4
SnapATAC2	160000	10.7167	17.2
SnapATAC2	200000	13.4167	21
cisTopic (LDA)	5000	54.5	16.1
cisTopic (LDA)	10000	96	18.6
cisTopic (LDA)	20000	204.817	22
cisTopic (LDA)	30000	288.117	27
cisTopic (LDA)	40000	398.233	35.6
cisTopic (LDA)	80000	849.983	72.8
epiScanpy (PCA)	5000	1.51667	4.8
epiScanpy (PCA)	10000	2.46667	5.6
epiScanpy (PCA)	20000	2.66667	7
epiScanpy (PCA)	30000	3.58333	8.1
epiScanpy (PCA)	40000	4.93333	9.3
epiScanpy (PCA)	80000	9.23333	15.6
epiScanpy (PCA)	160000	16.5833	29.6
epiScanpy (PCA)	200000	21.1	36.3
PeakVI (50 epoch)	5000	6.3
PeakVI (50 epoch)	10000	12.2583
PeakVI (50 epoch)	20000	24.025
PeakVI (50 epoch)	30000	35.5333
PeakVI (50 epoch)	40000	47.5333
PeakVI (50 epoch)	80000	94.6083
PeakVI (50 epoch)	160000	188.825
PeakVI (50 epoch)	200000	236.767
SCALE (50 epoch)	5000	12.3667
SCALE (50 epoch)	10000	24.825
SCALE (50 epoch)	20000	47.3115
SCALE (50 epoch)	30000	71.625
SCALE (50 epoch)	40000	102.258
SCALE (50 epoch)	80000	192.258
SCALE (50 epoch)	160000	377.642
SCALE (50 epoch)	200000	473.45
scBasset (50 epoch)	5000	98.3333
scBasset (50 epoch)	10000	104.167
scBasset (50 epoch)	20000	109.167
scBasset (50 epoch)	30000	114.167
scBasset (50 epoch)	40000	115
scBasset (50 epoch)	80000	133.333
scBasset (50 epoch)	160000	176.667
scBasset (50 epoch)	200000	198.333
