# Supplementary material for: A fast, scalable and versatile tool for analysis of single-cell omics data
Source: Nat Methods. 2024 Jan 8;21(2):217–27. doi: 10.1038/s41592-023-02139-9 (PMC10864184; doi:10.1038/s41592-023-02139-9)
Supplement: Supplementary file 6 — Statistical source data for Fig. 2b,d. [file 41592_2023_2139_MOESM6_ESM.xlsx]

## Sheet: metrics
ArchR (TF-logIDF): the embeddings produced by ArchR using the "TF-logIDF" method. ArchR (log(TF-IDF)): the embeddings produced by ArchR using the "log(TF-IDF)" method. This is the default method used by ArchR and was reported in the main text. ArchR (logTF-logIDF): the embeddings produced by ArchR using the "logTF-logIDF" method. PeakVI: the embeddings produced by PeakVI using the variational aut…
group	dataset	algorithm	ARI	AMI	Cell_type_ASW	cLISI	Note
Noise	BoneMarrow_Chen_2019_clean	ArchR (TF-logIDF)	0.997997	0.997053	0.915772	0.999758	zero added noise
Noise	BoneMarrow_Chen_2019_clean	ArchR (log(TF-IDF))	0.976634	0.978591	0.876349	0.999017	zero added noise
Noise	BoneMarrow_Chen_2019_clean	ArchR (logTF-logIDF)	0.997997	0.997053	0.916049	0.999758	zero added noise
Noise	BoneMarrow_Chen_2019_clean	PeakVI	0.926157	0.934219	0.855936	0.985561	zero added noise
Noise	BoneMarrow_Chen_2019_clean	SCALE	0.980419	0.978498	0.880246	0.975365	zero added noise
Noise	BoneMarrow_Chen_2019_clean	Signac (IDF)	0.647422	0.714096	0.699121	0.951062	zero added noise
Noise	BoneMarrow_Chen_2019_clean	Signac (TF-logIDF)	1	1	0.942677	1	zero added noise
Noise	BoneMarrow_Chen_2019_clean	Signac (log(TF-IDF))	1	1	0.947542	1	zero added noise
Noise	BoneMarrow_Chen_2019_clean	Signac (logTF-logIDF)	1	1	0.947165	1	zero added noise
Noise	BoneMarrow_Chen_2019_clean	SnapATAC	1	1	0.972911	1	zero added noise
Noise	BoneMarrow_Chen_2019_clean	SnapATAC2 (jaccard)	1	1	0.956675	1	zero added noise
Noise	BoneMarrow_Chen_2019_clean	SnapATAC2 (svd)	0.901516	0.939426	0.840755	1	zero added noise
Noise	BoneMarrow_Chen_2019_clean	SnapATAC2	1	1	0.962129	1	zero added noise
Noise	BoneMarrow_Chen_2019_clean	cisTopic	1	1	0.962528	1	zero added noise
Noise	BoneMarrow_Chen_2019_clean	epiScanpy (PCA)	1	1	0.935605	1	zero added noise
Noise	BoneMarrow_Chen_2019_clean	scBasset	0.997997	0.997053	0.964888	1	zero added noise
Sequence Depth	BoneMarrow_Chen_2019_cov1000	ArchR (TF-logIDF)	0.833666	0.876557	0.755841	0.905405	1000 reads per cell
Sequence Depth	BoneMarrow_Chen_2019_cov1000	ArchR (log(TF-IDF))	0.781385	0.832527	0.705128	0.857888	1000 reads per cell
Sequence Depth	BoneMarrow_Chen_2019_cov1000	ArchR (logTF-logIDF)	0.887606	0.903096	0.756715	0.905359	1000 reads per cell
Sequence Depth	BoneMarrow_Chen_2019_cov1000	PeakVI	0.335232	0.396405	0.529623	0.689372	1000 reads per cell
Sequence Depth	BoneMarrow_Chen_2019_cov1000	SCALE	0.472951	0.583033	0.581644	0.793477	1000 reads per cell
Sequence Depth	BoneMarrow_Chen_2019_cov1000	Signac (IDF)	0.373416	0.458515	0.563389	0.700084	1000 reads per cell
Sequence Depth	BoneMarrow_Chen_2019_cov1000	Signac (TF-logIDF)	0.96085	0.956708	0.83316	0.999682	1000 reads per cell
Sequence Depth	BoneMarrow_Chen_2019_cov1000	Signac (log(TF-IDF))	0.914362	0.916078	0.791908	0.998162	1000 reads per cell
Sequence Depth	BoneMarrow_Chen_2019_cov1000	Signac (logTF-logIDF)	0.964655	0.959374	0.827423	0.999611	1000 reads per cell
Sequence Depth	BoneMarrow_Chen_2019_cov1000	SnapATAC	0.826017	0.862726	0.73648	0.919533	1000 reads per cell
Sequence Depth	BoneMarrow_Chen_2019_cov1000	SnapATAC2 (jaccard)	0.836718	0.87466	0.761646	0.945603	1000 reads per cell
Sequence Depth	BoneMarrow_Chen_2019_cov1000	SnapATAC2 (svd)	0.888676	0.892094	0.774317	0.930796	1000 reads per cell
Sequence Depth	BoneMarrow_Chen_2019_cov1000	SnapATAC2	0.970513	0.964951	0.81508	0.980331	1000 reads per cell
Sequence Depth	BoneMarrow_Chen_2019_cov1000	cisTopic	0.765889	0.817	0.751451	0.976911	1000 reads per cell
Sequence Depth	BoneMarrow_Chen_2019_cov1000	epiScanpy (PCA)	0.718348	0.796005	0.68998	0.983333	1000 reads per cell
Sequence Depth	BoneMarrow_Chen_2019_cov1000	scBasset	0.729091	0.811723	0.692855	0.897814	1000 reads per cell
Sequence Depth	BoneMarrow_Chen_2019_cov250	ArchR (TF-logIDF)	0.466283	0.602715	0.565551	0.684075	250 reads per cell
Sequence Depth	BoneMarrow_Chen_2019_cov250	ArchR (log(TF-IDF))	0.443732	0.549859	0.549449	0.60271	250 reads per cell
Sequence Depth	BoneMarrow_Chen_2019_cov250	ArchR (logTF-logIDF)	0.46187	0.583179	0.563707	0.684653	250 reads per cell
Sequence Depth	BoneMarrow_Chen_2019_cov250	PeakVI	0.00627545	0.00779174	0.477069	0.34914	250 reads per cell
Sequence Depth	BoneMarrow_Chen_2019_cov250	SCALE	0.383928	0.448142	0.527901	0.639946	250 reads per cell
Sequence Depth	BoneMarrow_Chen_2019_cov250	Signac (IDF)	0.0915989	0.15014	0.436178	0.550582	250 reads per cell
Sequence Depth	BoneMarrow_Chen_2019_cov250	Signac (TF-logIDF)	0.416819	0.570454	0.578235	0.800051	250 reads per cell
Sequence Depth	BoneMarrow_Chen_2019_cov250	Signac (log(TF-IDF))	0.467759	0.575099	0.571772	0.779977	250 reads per cell
Sequence Depth	BoneMarrow_Chen_2019_cov250	Signac (logTF-logIDF)	0.46885	0.596641	0.571119	0.794828	250 reads per cell
Sequence Depth	BoneMarrow_Chen_2019_cov250	SnapATAC	0.447249	0.559633	0.565618	0.682542	250 reads per cell
Sequence Depth	BoneMarrow_Chen_2019_cov250	SnapATAC2 (jaccard)	0.456574	0.550617	0.564674	0.656979	250 reads per cell
Sequence Depth	BoneMarrow_Chen_2019_cov250	SnapATAC2 (svd)	0.348587	0.407823	0.568421	0.663303	250 reads per cell
Sequence Depth	BoneMarrow_Chen_2019_cov250	SnapATAC2	0.467138	0.593613	0.567836	0.689279	250 reads per cell
Sequence Depth	BoneMarrow_Chen_2019_cov250	cisTopic	0.303044	0.357974	0.543985	0.661133	250 reads per cell
Sequence Depth	BoneMarrow_Chen_2019_cov250	epiScanpy (PCA)	0.419592	0.511826	0.545152	0.606297	250 reads per cell
Sequence Depth	BoneMarrow_Chen_2019_cov250	scBasset	0.0833073	0.101867	0.486212	0.545712	250 reads per cell
Sequence Depth	BoneMarrow_Chen_2019_cov2500	ArchR (TF-logIDF)	0.994	0.991809	0.857263	0.987811	2500 reads per cell
Sequence Depth	BoneMarrow_Chen_2019_cov2500	ArchR (log(TF-IDF))	0.974529	0.974036	0.813795	0.972138	2500 reads per cell
Sequence Depth	BoneMarrow_Chen_2019_cov2500	ArchR (logTF-logIDF)	0.994	0.991809	0.853088	0.98781	2500 reads per cell
Sequence Depth	BoneMarrow_Chen_2019_cov2500	PeakVI	0.502707	0.61479	0.592558	0.814938	2500 reads per cell
Sequence Depth	BoneMarrow_Chen_2019_cov2500	SCALE	0.706506	0.790499	0.695983	0.942642	2500 reads per cell
Sequence Depth	BoneMarrow_Chen_2019_cov2500	Signac (IDF)	0.48546	0.617107	0.624731	0.819706	2500 reads per cell
Sequence Depth	BoneMarrow_Chen_2019_cov2500	Signac (TF-logIDF)	1	1	0.942115	1	2500 reads per cell
Sequence Depth	BoneMarrow_Chen_2019_cov2500	Signac (log(TF-IDF))	1	1	0.942831	1	2500 reads per cell
Sequence Depth	BoneMarrow_Chen_2019_cov2500	Signac (logTF-logIDF)	1	1	0.950702	1	2500 reads per cell
Sequence Depth	BoneMarrow_Chen_2019_cov2500	SnapATAC	0.997997	0.997053	0.964448	1	2500 reads per cell
Sequence Depth	BoneMarrow_Chen_2019_cov2500	SnapATAC2 (jaccard)	0.997997	0.997053	0.953106	1	2500 reads per cell
Sequence Depth	BoneMarrow_Chen_2019_cov2500	SnapATAC2 (svd)	0.939246	0.954697	0.838531	0.992527	2500 reads per cell
Sequence Depth	BoneMarrow_Chen_2019_cov2500	SnapATAC2	1	1	0.950083	1	2500 reads per cell
Sequence Depth	BoneMarrow_Chen_2019_cov2500	cisTopic	1	1	0.962773	1	2500 reads per cell
Sequence Depth	BoneMarrow_Chen_2019_cov2500	epiScanpy (PCA)	0.994	0.991809	0.920157	1	2500 reads per cell
Sequence Depth	BoneMarrow_Chen_2019_cov2500	scBasset	0.997997	0.997053	0.95477	1	2500 reads per cell
Sequence Depth	BoneMarrow_Chen_2019_cov500	ArchR (TF-logIDF)	0.599059	0.717375	0.615189	0.763063	500 reads per cell
Sequence Depth	BoneMarrow_Chen_2019_cov500	ArchR (log(TF-IDF))	0.587424	0.700457	0.588474	0.723348	500 reads per cell
Sequence Depth	BoneMarrow_Chen_2019_cov500	ArchR (logTF-logIDF)	0.601191	0.721725	0.618443	0.763105	500 reads per cell
Sequence Depth	BoneMarrow_Chen_2019_cov500	PeakVI	0.0192738	0.030076	0.472557	0.3881	500 reads per cell
Sequence Depth	BoneMarrow_Chen_2019_cov500	SCALE	0.466074	0.570307	0.563729	0.724419	500 reads per cell
Sequence Depth	BoneMarrow_Chen_2019_cov500	Signac (IDF)	0.125974	0.226169	0.447068	0.620978	500 reads per cell
Sequence Depth	BoneMarrow_Chen_2019_cov500	Signac (TF-logIDF)	0.571095	0.678134	0.638679	0.904571	500 reads per cell
Sequence Depth	BoneMarrow_Chen_2019_cov500	Signac (log(TF-IDF))	0.486917	0.640033	0.621721	0.880905	500 reads per cell
Sequence Depth	BoneMarrow_Chen_2019_cov500	Signac (logTF-logIDF)	0.529019	0.658522	0.634909	0.898827	500 reads per cell
Sequence Depth	BoneMarrow_Chen_2019_cov500	SnapATAC	0.514491	0.646914	0.591789	0.804389	500 reads per cell
Sequence Depth	BoneMarrow_Chen_2019_cov500	SnapATAC2 (jaccard)	0.538526	0.649598	0.603386	0.805034	500 reads per cell
Sequence Depth	BoneMarrow_Chen_2019_cov500	SnapATAC2 (svd)	0.41631	0.499699	0.592673	0.706668	500 reads per cell
Sequence Depth	BoneMarrow_Chen_2019_cov500	SnapATAC2	0.565014	0.677987	0.621114	0.821307	500 reads per cell
Sequence Depth	BoneMarrow_Chen_2019_cov500	cisTopic	0.500255	0.639997	0.596683	0.827637	500 reads per cell
Sequence Depth	BoneMarrow_Chen_2019_cov500	epiScanpy (PCA)	0.507127	0.635446	0.582389	0.828816	500 reads per cell
Sequence Depth	BoneMarrow_Chen_2019_cov500	scBasset	0.431663	0.532413	0.564331	0.72796	500 reads per cell
Sequence Depth	BoneMarrow_Chen_2019_cov5000	ArchR (TF-logIDF)	0.967327	0.969632	0.913484	1	5000 reads per cell
Sequence Depth	BoneMarrow_Chen_2019_cov5000	ArchR (log(TF-IDF))	0.953027	0.963988	0.87675	1	5000 reads per cell
Sequence Depth	BoneMarrow_Chen_2019_cov5000	ArchR (logTF-logIDF)	0.967327	0.969632	0.914911	1	5000 reads per cell
Sequence Depth	BoneMarrow_Chen_2019_cov5000	PeakVI	0.952826	0.955555	0.850677	0.987645	5000 reads per cell
Sequence Depth	BoneMarrow_Chen_2019_cov5000	SCALE	0.939193	0.946757	0.881334	0.996483	5000 reads per cell
Sequence Depth	BoneMarrow_Chen_2019_cov5000	Signac (IDF)	0.595696	0.687758	0.669037	0.909607	5000 reads per cell
Sequence Depth	BoneMarrow_Chen_2019_cov5000	Signac (TF-logIDF)	1	1	0.948765	1	5000 reads per cell
Sequence Depth	BoneMarrow_Chen_2019_cov5000	Signac (log(TF-IDF))	1	1	0.949391	1	5000 reads per cell
Sequence Depth	BoneMarrow_Chen_2019_cov5000	Signac (logTF-logIDF)	1	1	0.945201	1	5000 reads per cell
Sequence Depth	BoneMarrow_Chen_2019_cov5000	SnapATAC	1	1	0.964886	1	5000 reads per cell
Sequence Depth	BoneMarrow_Chen_2019_cov5000	SnapATAC2 (jaccard)	1	1	0.964731	1	5000 reads per cell
Sequence Depth	BoneMarrow_Chen_2019_cov5000	SnapATAC2 (svd)	0.972885	0.976033	0.874447	1	5000 reads per cell
Sequence Depth	BoneMarrow_Chen_2019_cov5000	SnapATAC2	1	1	0.957996	1	5000 reads per cell
Sequence Depth	BoneMarrow_Chen_2019_cov5000	cisTopic	1	1	0.968626	1	5000 reads per cell
Sequence Depth	BoneMarrow_Chen_2019_cov5000	epiScanpy (PCA)	1	1	0.947994	1	5000 reads per cell
Sequence Depth	BoneMarrow_Chen_2019_cov5000	scBasset	1	1	0.974905	1	5000 reads per cell
Noise	BoneMarrow_Chen_2019_noise_p2	ArchR (TF-logIDF)	0.994	0.991809	0.857649	0.987811	20% noise
Noise	BoneMarrow_Chen_2019_noise_p2	ArchR (log(TF-IDF))	0.974529	0.974036	0.812138	0.972138	20% noise
Noise	BoneMarrow_Chen_2019_noise_p2	ArchR (logTF-logIDF)	0.994	0.991809	0.854421	0.98781	20% noise
Noise	BoneMarrow_Chen_2019_noise_p2	PeakVI	0.499275	0.610053	0.590719	0.813426	20% noise
Noise	BoneMarrow_Chen_2019_noise_p2	SCALE	0.706506	0.790499	0.695983	0.942642	20% noise
Noise	BoneMarrow_Chen_2019_noise_p2	Signac (IDF)	0.48546	0.617107	0.624731	0.819706	20% noise
Noise	BoneMarrow_Chen_2019_noise_p2	Signac (TF-logIDF)	1	1	0.942115	1	20% noise
Noise	BoneMarrow_Chen_2019_noise_p2	Signac (log(TF-IDF))	1	1	0.942831	1	20% noise
Noise	BoneMarrow_Chen_2019_noise_p2	Signac (logTF-logIDF)	1	1	0.947877	1	20% noise
Noise	BoneMarrow_Chen_2019_noise_p2	SnapATAC	0.997997	0.997053	0.964448	1	20% noise
Noise	BoneMarrow_Chen_2019_noise_p2	SnapATAC2 (jaccard)	0.997997	0.997053	0.954853	1	20% noise
Noise	BoneMarrow_Chen_2019_noise_p2	SnapATAC2 (svd)	0.939246	0.954697	0.841379	0.992527	20% noise
Noise	BoneMarrow_Chen_2019_noise_p2	SnapATAC2	1	1	0.950083	1	20% noise
Noise	BoneMarrow_Chen_2019_noise_p2	cisTopic	1	1	0.960638	1	20% noise
Noise	BoneMarrow_Chen_2019_noise_p2	epiScanpy (PCA)	0.994	0.991809	0.920157	1	20% noise
Noise	BoneMarrow_Chen_2019_noise_p2	scBasset	0.996003	0.994109	0.94722	1	20% noise
Noise	BoneMarrow_Chen_2019_noise_p4	ArchR (TF-logIDF)	0.936957	0.938657	0.7853	0.92613	40% noise
Noise	BoneMarrow_Chen_2019_noise_p4	ArchR (log(TF-IDF))	0.861192	0.896774	0.758255	0.889236	40% noise
Noise	BoneMarrow_Chen_2019_noise_p4	ArchR (logTF-logIDF)	0.944059	0.943872	0.786545	0.926113	40% noise
Noise	BoneMarrow_Chen_2019_noise_p4	PeakVI	0.46398	0.572026	0.568379	0.776819	40% noise
Noise	BoneMarrow_Chen_2019_noise_p4	SCALE	0.569061	0.69591	0.631042	0.862697	40% noise
Noise	BoneMarrow_Chen_2019_noise_p4	Signac (IDF)	0.430538	0.587388	0.593305	0.803188	40% noise
Noise	BoneMarrow_Chen_2019_noise_p4	Signac (TF-logIDF)	1	1	0.940873	1	40% noise
Noise	BoneMarrow_Chen_2019_noise_p4	Signac (log(TF-IDF))	0.994	0.991809	0.9174	1	40% noise
Noise	BoneMarrow_Chen_2019_noise_p4	Signac (logTF-logIDF)	0.992017	0.989756	0.920659	1	40% noise
Noise	BoneMarrow_Chen_2019_noise_p4	SnapATAC	0.99402	0.992702	0.900179	0.998884	40% noise
Noise	BoneMarrow_Chen_2019_noise_p4	SnapATAC2 (jaccard)	0.995993	0.994107	0.944876	1	40% noise
Noise	BoneMarrow_Chen_2019_noise_p4	SnapATAC2 (svd)	0.881678	0.897003	0.783862	0.931698	40% noise
Noise	BoneMarrow_Chen_2019_noise_p4	SnapATAC2	1	1	0.950155	1	40% noise
Noise	BoneMarrow_Chen_2019_noise_p4	cisTopic	0.938575	0.938092	0.847168	0.994147	40% noise
Noise	BoneMarrow_Chen_2019_noise_p4	epiScanpy (PCA)	0.978215	0.973569	0.879755	1	40% noise
Noise	BoneMarrow_Chen_2019_noise_p4	scBasset	0.952397	0.952029	0.827583	0.975259	40% noise
