# Supplementary material for: A fast, scalable and versatile tool for analysis of single-cell omics data
Source: Nat Methods. 2024 Jan 8;21(2):217–27. doi: 10.1038/s41592-023-02139-9 (PMC10864184; doi:10.1038/s41592-023-02139-9)
Supplement: Supplementary file 7 — Statistical source data for Fig. 3c,d. [file 41592_2023_2139_MOESM7_ESM.xlsx]

## Sheet: metrics
ArchR (TF-logIDF): the embeddings produced by ArchR using the "TF-logIDF" method. ArchR (log(TF-IDF)): the embeddings produced by ArchR using the "log(TF-IDF)" method. This is the default method used by ArchR and was reported in the main text. ArchR (logTF-logIDF): the embeddings produced by ArchR using the "logTF-logIDF" method. PeakVI: the embeddings produced by PeakVI using the variational aut…
dataset	algorithm	ARI	AMI	Cell_type_ASW	cLISI
10x_Brain5k	SnapATAC2 (jaccard)	0.659787	0.777351	0.780959	0.99941
10x_Brain5k	Signac (TF-logIDF)	0.528127	0.663719	0.670626	0.989316
10x_Brain5k	Signac (IDF)	0.0676003	0.177571	0.412197	0.780462
10x_Brain5k	ArchR (TF-logIDF)	0.579253	0.732228	0.726066	0.998265
10x_Brain5k	SCALE	0.582722	0.714174	0.731958	0.996448
10x_Brain5k	scBasset	0.587793	0.75208	0.747109	0.998473
10x_Brain5k	SnapATAC	0.390869	0.583143	0.630192	0.987198
10x_Brain5k	PeakVI	0.610159	0.734822	0.716149	0.996706
10x_Brain5k	epiScanpy (PCA)	0.674418	0.711622	0.656045	0.990885
10x_Brain5k	ArchR (log(TF-IDF))	0.634667	0.76675	0.72983	0.997198
10x_Brain5k	SnapATAC2	0.671186	0.78113	0.767236	0.999295
10x_Brain5k	Signac (logTF-logIDF)	0.646305	0.741872	0.714826	0.997266
10x_Brain5k	ArchR (logTF-logIDF)	0.576028	0.73036	0.729667	0.998266
10x_Brain5k	SnapATAC2 (svd)	0.594086	0.745433	0.753618	0.999043
10x_Brain5k	Signac (log(TF-IDF))	0.602257	0.676453	0.672589	0.989801
10x_Brain5k	cisTopic	0.581944	0.742262	0.74253	0.998731
10x_PBMC10k	ArchR (TF-logIDF)	0.498158	0.768411	0.69736	0.9998
10x_PBMC10k	Signac (IDF)	0.163403	0.373448	0.43786	0.90884
10x_PBMC10k	epiScanpy (PCA)	0.356752	0.614568	0.54295	0.988272
10x_PBMC10k	scBasset	0.368115	0.666422	0.597381	0.987412
10x_PBMC10k	PeakVI	0.491304	0.741578	0.655555	0.999324
10x_PBMC10k	ArchR (log(TF-IDF))	0.535655	0.735887	0.667404	0.999641
10x_PBMC10k	cisTopic	0.428622	0.721426	0.694008	0.998952
10x_PBMC10k	SnapATAC2 (jaccard)	0.50169	0.748472	0.67725	0.999828
10x_PBMC10k	SnapATAC2	0.556391	0.782907	0.710982	0.999912
10x_PBMC10k	Signac (log(TF-IDF))	0.414603	0.685098	0.59234	0.997895
10x_PBMC10k	Signac (TF-logIDF)	0.388521	0.703868	0.639665	0.998926
10x_PBMC10k	Signac (logTF-logIDF)	0.505	0.731352	0.657355	0.999274
10x_PBMC10k	SCALE	0.484763	0.722523	0.641662	0.999192
10x_PBMC10k	ArchR (logTF-logIDF)	0.498787	0.768854	0.693331	0.9998
10x_PBMC10k	SnapATAC2 (svd)	0.541029	0.773978	0.713486	0.999868
10x_PBMC10k	SnapATAC	0.382979	0.645672	0.554322	0.99525
Buenrostro_2018	Signac (IDF)	0.117309	0.267635	0.426409	0.871552
Buenrostro_2018	ArchR (TF-logIDF)	0.147997	0.277516	0.439634	0.8018
Buenrostro_2018	SCALE	0.51201	0.672348	0.671461	0.981057
Buenrostro_2018	SnapATAC2	0.658032	0.731117	0.648005	0.983484
Buenrostro_2018	Signac (log(TF-IDF))	0.386184	0.547137	0.56793	0.95648
Buenrostro_2018	epiScanpy (PCA)	0.37398	0.52902	0.545744	0.954412
Buenrostro_2018	SnapATAC2 (svd)	0.410586	0.615445	0.579239	0.957321
Buenrostro_2018	SnapATAC	0.354128	0.539476	0.552469	0.947818
Buenrostro_2018	SnapATAC2 (jaccard)	0.656683	0.722167	0.649387	0.98559
Buenrostro_2018	cisTopic	0.574846	0.70311	0.682704	0.98574
Buenrostro_2018	ArchR (logTF-logIDF)	0.153727	0.279136	0.438447	0.802433
Buenrostro_2018	scBasset	0.520923	0.673158	0.672284	0.991291
Buenrostro_2018	Signac (TF-logIDF)	0.114007	0.222907	0.415236	0.8124
Buenrostro_2018	ArchR (log(TF-IDF))	0.410621	0.583481	0.623666	0.970992
Buenrostro_2018	PeakVI	0.551846	0.708851	0.673188	0.988113
Buenrostro_2018	Signac (logTF-logIDF)	0.402753	0.587521	0.630305	0.973483
Chen_NBT_2019	ArchR (TF-logIDF)	0.324747	0.522797	0.529833	0.977073
Chen_NBT_2019	Signac (IDF)	0.0244654	0.0793772	0.387578	0.861328
Chen_NBT_2019	PeakVI	0.327172	0.517737	0.544249	0.966955
Chen_NBT_2019	SnapATAC	0.255938	0.444308	0.475677	0.953861
Chen_NBT_2019	Signac (logTF-logIDF)	0.265409	0.512001	0.52326	0.980661
Chen_NBT_2019	epiScanpy (PCA)	0.176722	0.386725	0.473195	0.951823
Chen_NBT_2019	ArchR (logTF-logIDF)	0.325916	0.52729	0.53034	0.977087
Chen_NBT_2019	SnapATAC2 (jaccard)	0.379512	0.565823	0.56744	0.975797
Chen_NBT_2019	scBasset	0.420423	0.627293	0.609275	0.992437
Chen_NBT_2019	SnapATAC2 (svd)	0.352311	0.572697	0.582304	0.984614
Chen_NBT_2019	SCALE	0.208355	0.417644	0.49853	0.954241
Chen_NBT_2019	Signac (TF-logIDF)	0.181494	0.393991	0.461457	0.948793
Chen_NBT_2019	cisTopic	0.260305	0.505153	0.530374	0.976332
Chen_NBT_2019	SnapATAC2	0.392591	0.602293	0.59853	0.989398
Chen_NBT_2019	ArchR (log(TF-IDF))	0.252849	0.489065	0.501077	0.97934
Chen_NBT_2019	Signac (log(TF-IDF))	0.238963	0.437509	0.498324	0.965573
GSE194122	epiScanpy (PCA)	0.244525	0.569024	0.491187	0.992137
GSE194122	Signac (IDF)	0.208898	0.525552	0.508353	0.984601
GSE194122	SCALE	0.343087	0.664291	0.60411	0.998998
GSE194122	Signac (logTF-logIDF)	0.309984	0.665788	0.586947	0.999575
GSE194122	ArchR (log(TF-IDF))	0.266155	0.622909	0.558368	0.999719
GSE194122	Signac (log(TF-IDF))	0.238139	0.587218	0.503394	0.995968
GSE194122	SnapATAC2 (jaccard)	0.334048	0.695901	0.62946	0.999758
GSE194122	Signac (TF-logIDF)	0.258019	0.580779	0.574384	0.986958
GSE194122	ArchR (TF-logIDF)	0.339198	0.626676	0.563732	0.99337
GSE194122	SnapATAC	0.247077	0.579682	0.498833	0.992903
GSE194122	cisTopic	0.362052	0.701516	0.644355	0.99897
GSE194122	SnapATAC2	0.347333	0.718438	0.654666	1
GSE194122	SnapATAC2 (svd)	0.260449	0.624542	0.506342	0.995505
GSE194122	ArchR (logTF-logIDF)	0.284434	0.61992	0.563904	0.993307
GSE194122	scBasset	0.411991	0.709165	0.631592	0.998712
GSE194122	PeakVI	0.377419	0.709218	0.654173	0.999831
Ma_Cell_2020	SnapATAC	0.296655	0.518133	0.492453	0.980732
Ma_Cell_2020	Signac (TF-logIDF)	0.306043	0.5427	0.498954	0.986933
Ma_Cell_2020	PeakVI	0.347769	0.570137	0.526543	0.990811
Ma_Cell_2020	SCALE	0.264934	0.466566	0.485183	0.963501
Ma_Cell_2020	SnapATAC2	0.415316	0.602807	0.54779	0.991988
Ma_Cell_2020	ArchR (logTF-logIDF)	0.383904	0.573176	0.498188	0.987571
Ma_Cell_2020	scBasset	0.0433253	0.138341	0.421598	0.858385
Ma_Cell_2020	epiScanpy (PCA)	0.28451	0.519692	0.492329	0.982539
Ma_Cell_2020	SnapATAC2 (jaccard)	0.366552	0.582793	0.533315	0.989145
Ma_Cell_2020	Signac (IDF)	0.148477	0.370212	0.451318	0.94061
Ma_Cell_2020	ArchR (log(TF-IDF))	0.298284	0.532455	0.49033	0.989174
Ma_Cell_2020	Signac (log(TF-IDF))	0.218622	0.456408	0.446638	0.968309
Ma_Cell_2020	SnapATAC2 (svd)	0.416827	0.603127	0.546894	0.991756
Ma_Cell_2020	ArchR (TF-logIDF)	0.373501	0.575342	0.497512	0.987573
Ma_Cell_2020	cisTopic	0.337645	0.571503	0.510125	0.984136
Ma_Cell_2020	Signac (logTF-logIDF)	0.245865	0.466895	0.455822	0.969179
Trevino_Cell_2021	ArchR (logTF-logIDF)	0.411597	0.576321	0.585344	0.974841
Trevino_Cell_2021	SCALE	0.358181	0.518085	0.559999	0.963518
Trevino_Cell_2021	epiScanpy (PCA)	0.35446	0.525494	0.574289	0.971227
Trevino_Cell_2021	ArchR (log(TF-IDF))	0.353882	0.517876	0.56948	0.972861
Trevino_Cell_2021	Signac (IDF)	0.0900416	0.249711	0.417309	0.899345
Trevino_Cell_2021	scBasset	0.409844	0.574718	0.603912	0.979538
Trevino_Cell_2021	SnapATAC2	0.411887	0.578228	0.580307	0.979438
Trevino_Cell_2021	cisTopic	0.391942	0.56815	0.574512	0.964753
Trevino_Cell_2021	ArchR (TF-logIDF)	0.437068	0.585642	0.587768	0.974853
Trevino_Cell_2021	Signac (logTF-logIDF)	0.370396	0.559441	0.558946	0.969608
Trevino_Cell_2021	PeakVI	0.362197	0.546969	0.588121	0.972774
Trevino_Cell_2021	SnapATAC	0.355442	0.523922	0.566813	0.971173
Trevino_Cell_2021	Signac (TF-logIDF)	0.401374	0.560325	0.562439	0.963481
Trevino_Cell_2021	Signac (log(TF-IDF))	0.283813	0.495411	0.541414	0.967062
Trevino_Cell_2021	SnapATAC2 (jaccard)	0.397095	0.578644	0.585831	0.978466
Trevino_Cell_2021	SnapATAC2 (svd)	0.384464	0.579468	0.572961	0.978627
Yao_Nature_2021	Signac (logTF-logIDF)	0.533308	0.712224	0.660918	1
Yao_Nature_2021	cisTopic	0.605438	0.796577	0.7689	1
Yao_Nature_2021	SCALE	0.618585	0.724133	0.676832	1
Yao_Nature_2021	SnapATAC2	0.775194	0.841826	0.770897	1
Yao_Nature_2021	ArchR (TF-logIDF)	0.750176	0.833066	0.776247	1
Yao_Nature_2021	Signac (TF-logIDF)	0.539981	0.736593	0.710149	1
Yao_Nature_2021	ArchR (logTF-logIDF)	0.752477	0.835678	0.775443	1
Yao_Nature_2021	epiScanpy (PCA)	0.425297	0.621926	0.654603	0.998513
Yao_Nature_2021	Signac (IDF)	0.195195	0.415152	0.465325	0.925007
Yao_Nature_2021	SnapATAC	0.506965	0.680194	0.638813	0.999545
Yao_Nature_2021	PeakVI	0.705874	0.777459	0.724711	1
Yao_Nature_2021	Signac (log(TF-IDF))	0.575494	0.770132	0.696785	1
Yao_Nature_2021	scBasset	0.742995	0.825165	0.771839	1
Yao_Nature_2021	SnapATAC2 (svd)	0.746869	0.826956	0.77166	1
Yao_Nature_2021	ArchR (log(TF-IDF))	0.571656	0.777971	0.669917	1
Yao_Nature_2021	SnapATAC2 (jaccard)	0.748288	0.82691	0.779595	1
Zemke_2023_human	ArchR (logTF-logIDF)	0.427628	0.672115	0.60798	0.998732
Zemke_2023_human	epiScanpy (PCA)	0.337967	0.608844	0.567052	0.998229
Zemke_2023_human	SnapATAC2 (jaccard)	0.48835	0.742372	0.69746	0.999757
Zemke_2023_human	scBasset	0.398695	0.653945	0.6046	0.996799
Zemke_2023_human	SCALE	0.408555	0.649282	0.616292	0.998817
Zemke_2023_human	Signac (TF-logIDF)	0.371938	0.647677	0.603759	0.998415
Zemke_2023_human	cisTopic	0.447088	0.735575	0.683959	0.999834
Zemke_2023_human	PeakVI	0.522398	0.746402	0.685112	0.999856
Zemke_2023_human	ArchR (log(TF-IDF))	0.435762	0.69064	0.626498	0.999545
Zemke_2023_human	Signac (logTF-logIDF)	0.351297	0.61689	0.587686	0.997816
Zemke_2023_human	SnapATAC2	0.472006	0.734983	0.688208	0.999776
Zemke_2023_human	ArchR (TF-logIDF)	0.374133	0.661268	0.607253	0.998729
Zemke_2023_human	Signac (IDF)	0.378842	0.65724	0.519655	0.998909
Zemke_2023_human	SnapATAC	0.386402	0.670448	0.605188	0.99894
Zemke_2023_human	Signac (log(TF-IDF))	0.330167	0.608651	0.569564	0.996639
Zemke_2023_human	SnapATAC2 (svd)	0.430404	0.720058	0.665343	0.999717
Zemke_2023_mouse	Signac (logTF-logIDF)	0.516081	0.738462	0.615268	1
Zemke_2023_mouse	cisTopic	0.569126	0.782263	0.692691	1
Zemke_2023_mouse	epiScanpy (PCA)	0.423413	0.647424	0.568298	1
Zemke_2023_mouse	Signac (TF-logIDF)	0.260307	0.535517	0.547749	0.966862
Zemke_2023_mouse	SnapATAC2 (svd)	0.52504	0.746849	0.653613	1
Zemke_2023_mouse	scBasset	0.536547	0.721649	0.680942	1
Zemke_2023_mouse	SCALE	0.454756	0.662803	0.597445	0.999832
Zemke_2023_mouse	SnapATAC	0.456186	0.69361	0.600188	1
Zemke_2023_mouse	ArchR (TF-logIDF)	0.330127	0.579271	0.567304	0.972728
Zemke_2023_mouse	PeakVI	0.600652	0.780108	0.706582	1
Zemke_2023_mouse	ArchR (logTF-logIDF)	0.301843	0.564012	0.569537	0.972414
Zemke_2023_mouse	Signac (log(TF-IDF))	0.471112	0.70817	0.59217	1
Zemke_2023_mouse	SnapATAC2	0.513743	0.756	0.685325	1
Zemke_2023_mouse	SnapATAC2 (jaccard)	0.562636	0.753847	0.683558	1
Zemke_2023_mouse	Signac (IDF)	0.426095	0.650823	0.532834	1
Zemke_2023_mouse	ArchR (log(TF-IDF))	0.474741	0.714404	0.608024	1
