# Supplementary material for: A fast, scalable and versatile tool for analysis of single-cell omics data
Source: Nat Methods. 2024 Jan 8;21(2):217–27. doi: 10.1038/s41592-023-02139-9 (PMC10864184; doi:10.1038/s41592-023-02139-9)
Supplement: Supplementary file 8 — Statistical source data for Fig. 4b–d. [file 41592_2023_2139_MOESM8_ESM.xlsx]

## Sheet: scHi-C
dataset	algorithm	ARI	AMI	Cell_type_ASW	cLISI	Run time
4DN_Kim	Higashi	0.873809	0.823402	0.751528	0.995136	1h 30m 8s
4DN_Kim	PCA	0.761632	0.810334	0.688301	0.999559	4m 12s
4DN_Kim	scHiCluster	0.636935	0.615985	0.627672	0.869879	15h 16m 17s
4DN_Kim	SnapATAC2	0.925779	0.897671	0.81647	1	4m 13s
Lee	Higashi	0.721338	0.874231	0.82959	1	1h 39m 16s
Lee	PCA	0.480324	0.662221	0.64232	0.995211	4m 47s
Lee	scHiCluster	0.217693	0.295841	0.462293	0.886363	5h 24m 57s
Lee	SnapATAC2	0.639404	0.830419	0.787	1	7m 39s

## Sheet: scRNA
dataset	algorithm	ARI	AMI	Cell_type_ASW	cLISI
Zhengmix4eq	PCA	0.82482	0.856225	0.84303	1
Zhengmix4eq	SnapATAC2	0.936807	0.92411	0.87061	1
Zhengmix4eq	scVI	0.898514	0.891882	0.793514	0.890268
Zhengmix4eq	PCA/scaled	0.944213	0.927275	0.858606	1
Koh	PCA	0.926199	0.953419	0.941217	0.999871
Koh	SnapATAC2	0.98106	0.979221	0.918784	0.997362
Koh	scVI	0.864437	0.886079	0.817362	0.897759
Koh	PCA/scaled	0.945597	0.969263	0.928772	0.999883
Zhengmix4uneq	PCA	0.753084	0.812608	0.769134	1
Zhengmix4uneq	SnapATAC2	0.957349	0.934744	0.88998	1
Zhengmix4uneq	scVI	0.726338	0.796228	0.726797	0.907842
Zhengmix4uneq	PCA/scaled	0.819688	0.855492	0.839483	1
Kumar	PCA	0.988771	0.979993	0.937308	1
Kumar	SnapATAC2	0.988771	0.979993	0.946562	0.999999
Kumar	scVI	0.987957	0.979756	0.948678	0.963446
Kumar	PCA/scaled	0.988771	0.979993	0.944824	1
Zhengmix8eq	PCA	0.561947	0.635594	0.695496	0.958847
Zhengmix8eq	SnapATAC2	0.638024	0.715354	0.711697	0.926568
Zhengmix8eq	scVI	0.654478	0.716367	0.703683	0.860442
Zhengmix8eq	PCA/scaled	0.625198	0.67031	0.697881	0.962011
