# Supplementary material for: A fast, scalable and versatile tool for analysis of single-cell omics data
Source: Nat Methods. 2024 Jan 8;21(2):217–27. doi: 10.1038/s41592-023-02139-9 (PMC10864184; doi:10.1038/s41592-023-02139-9)
Supplement: Supplementary file 9 — Statistical source data for Fig. 5c,d. [file 41592_2023_2139_MOESM9_ESM.xlsx]

## Sheet: Sheet1
dataset	algorithm	ARI	AMI	Cell_type_ASW	cLISI	Run time (min)	Memory (GB)	Note
10x_PBMC	MOFA+	0.399631	0.70602	0.633504	0.997919	69.48	51.8	* a subet of features (200000 out of 500000 features) were used due to out of memory
10x_PBMC	Cobolt	0.407082	0.684278	0.607203	0.997691	53.75	6.5	* A100 GPU was used for training
10x_PBMC	MIRA	0.47586	0.712024	0.61668	0.99785	105.91	17	* A100 GPU was used for training
10x_PBMC	SnapATAC2	0.482371	0.742705	0.701338	0.99979	1.88	5.8
Xie_2023	MOFA+	0.535935	0.744047	0.650786	0.999444	43.21	32.8
Xie_2023	Cobolt	0.680973	0.803375	0.742762	0.999298	21.86	3.1	* A100 GPU was used for training
Xie_2023	MIRA	0.759863	0.801733	0.723552	0.999733	35.35	9.8	* A100 GPU was used for training
Xie_2023	SnapATAC2	0.701172	0.80107	0.732526	0.999882	0.69	0.94
